# Supplementary material for: Lesion Stiffness Measured by Magnetic Resonance Elastography: A Novel Biomarker for Differentiating Benign, Premalignant and Malignant Prostate Lesions
Source: Diagnostics (Basel). 2025 Oct 16;15(20):2603. doi: 10.3390/diagnostics15202603 (PMC12563254; doi:10.3390/diagnostics15202603)
Supplement: Supplementary file 1 [file diagnostics-15-02603-s001.zip]

Archive with 1 entries (1 files):
- diagnostics-3797973-supplementary.pdf
